# Supplementary material for: Full Replacement of Soybean Meal with Soybean Press Cake in Diets of Pigs Intended for Long-Cured Dry Ham Production
Source: Animals (Basel). 2026 Feb 5;16(3):503. doi: 10.3390/ani16030503 (PMC12896938; doi:10.3390/ani16030503)
Supplement: Supplementary file 1 [file animals-16-00503-s001.zip]

Archive with 1 entries (1 files):
- animals-4105036-supplementary.pdf
